# Supplementary material for: Residential Proximity Land Use Characteristics and Exhaled Volatile Organic Compounds’ Impact on Pulmonary Function in Asthmatic Children
Source: J Xenobiot. 2025 Feb 5;15(1):27. doi: 10.3390/jox15010027 (PMC11856375; doi:10.3390/jox15010027)
Supplement: Supplementary file 1 [file jox-15-00027-s001.zip]

Archive with 1 entries (1 files):
- jox-3358494-supplementary.pdf
